# Supplementary material for: Increasing Expression of PnGAP and PnEXPA4 Provides Insights Into the Enlargement of Panax notoginseng Root Size From Qing Dynasty to Cultivation Era
Source: Front Plant Sci. 2022 May 20;13:878796. doi: 10.3389/fpls.2022.878796 (PMC9164015; doi:10.3389/fpls.2022.878796)
Supplement: Supplementary file 1 [file Data_Sheet_1.ZIP]

Archive with 7 entries (6 files):
- Supplementary Material Presentation/Figure 1.tif
- Supplementary Material Presentation/Figure 2.tif
- Supplementary Material Presentation/Figure 3.tif
- Supplementary Material Presentation/Figure 4.tif
- Supplementary Material Presentation/Figure 5.tif
- Supplementary Material Presentation/Figure 6.tif
- Supplementary Material Presentation/
